# Supplementary material for: (−)-Epicatechin-Enriched Extract from Camellia sinensis Improves Regulation of Muscle Mass and Function: Results from a Randomized Controlled Trial
Source: Antioxidants (Basel). 2021 Jun 25;10(7):1026. doi: 10.3390/antiox10071026 (PMC8300738; doi:10.3390/antiox10071026)
Supplement: Supplementary file 1 [file antioxidants-10-01026-s001.zip]

Archive with 1 entries (1 files):
- antioxidants-1232569-supplementary.pdf
